# Supplementary material for: Olive Fruit Ripening Degree and Water Content Relationships with Phenolic Acids and Alcohols, Secoiridoids, Flavonoids and Pigments in Fruit and Oil
Source: Molecules. 2023 Oct 5;28(19):6943. doi: 10.3390/molecules28196943 (PMC10574279; doi:10.3390/molecules28196943)
Supplement: Supplementary file 1 [file molecules-28-06943-s001.zip]

Archive with 1 entries (1 files):
- molecules-2622738-supplementary.pdf
